# Supplementary material for: Copper-Doped Bioactive Glass/Poly (Ether-Ether-Ketone) Composite as an Orbital Enucleation Implant in a Rabbit Model: An In Vivo Study
Source: Materials (Basel). 2022 Jun 22;15(13):4410. doi: 10.3390/ma15134410 (PMC9267279; doi:10.3390/ma15134410)
Supplement: Supplementary file 1 [file materials-15-04410-s001.zip]

Archive with 1 entries (1 files):
- materials-1646583-supplementary.pdf
